# Supplementary material for: Clinical characteristics and drug resistance of Nocardia in Henan, China, 2017–2023
Source: Ann Clin Microbiol Antimicrob. 2024 Mar 6;23:23. doi: 10.1186/s12941-024-00677-4 (PMC10919010; doi:10.1186/s12941-024-00677-4)
Supplement: Supplementary file 1 — Additional file 1. Distribution of Nocardia species detected in each year (No. of isolates). [file 12941_2024_677_MOESM1_ESM.xlsx]

## Sheet: Sheet1
Table Distribution of Nocardia species detected in each year（No. of isolates）
	2017	2018	2019	2020	2021	2022	2023 up to April	Total
N. farcinica			3	2	9	4	1	19
N. cyriacigeorgica		4	4		2	3		13
N.abscessus			2	2	1	3		8
N. amamiensis				3	2	3		8
N. beijingensis			1		2	2		5
N. otitidiscaviarum		2			2		1	5
N. wallacei	1					2		3
N. asiatica		2				1		3
N.flavorosea				1		1		2
N. africana		1			1			2
N.rhamnosiphila					1			1
N.pseudobrasiliensis				1				1
N.puris						1		1
Total	1	9	10	9	20	20	2	71
